# Supplementary material for: Older Adults’ Exposure to Food Media Induced Unhealthy Eating during the COVID-19 Omicron Lockdown? Exploring Negative Emotions and Associated Literacy and Efficacy on Shanghainese
Source: Foods. 2024 Jun 7;13(12):1797. doi: 10.3390/foods13121797 (PMC11203190; doi:10.3390/foods13121797)
Supplement: Supplementary file 1 [file foods-13-01797-s001.zip]

Archive with 1 entries (1 files):
- foods-3035026-supplementary.pdf
